# Supplementary material for: Climate Change, Drought and Rural Suicide in New South Wales, Australia: Future Impact Scenario Projections to 2099
Source: Int J Environ Res Public Health. 2022 Jun 27;19(13):7855. doi: 10.3390/ijerph19137855 (PMC9266200; doi:10.3390/ijerph19137855)
Supplement: Supplementary file 1 [file ijerph-19-07855-s001.zip]

Archive with 1 entries (1 files):
- ijerph-1701945-SI.pdf
